# Supplementary material for: Tuberculosis Preventive Treatment in People Living with HIV in Uganda: Facilitators and Barriers for Initiation and Completion
Source: Trop Med Infect Dis. 2025 Oct 27;10(11):303. doi: 10.3390/tropicalmed10110303 (PMC12656017; doi:10.3390/tropicalmed10110303)
Supplement: Supplementary file 1 [file tropicalmed-10-00303-s001.zip]

Archive with 1 entries (1 files):
- tropicalmed-3943337-supplementary.pdf
